# Supplementary material for: Study on the Diffusion and Optimization of Sucrose in Gaido Seak Based on Finite Element Analysis and Hyperspectral Imaging Technology
Source: Foods. 2024 Jan 12;13(2):249. doi: 10.3390/foods13020249 (PMC10815083; doi:10.3390/foods13020249)
Supplement: Supplementary file 1 [file foods-13-00249-s001.zip]

Archive with 1 entries (1 files):
- foods-2771794-supplementary.pdf
